# Supplementary material for: Analysis of the TID-I and TID-L Splice Variants’ Expression Profile under In Vitro Differentiation of Human Mesenchymal Bone Marrow Cells into Osteoblasts
Source: Cells. 2024 Jun 11;13(12):1021. doi: 10.3390/cells13121021 (PMC11201664; doi:10.3390/cells13121021)
Supplement: Supplementary file 1 [file cells-13-01021-s001.zip]

Archive with 1 entries (1 files):
- cells-3042130-supplementary.pdf
